# Supplementary material for: Poor adherence to guidelines for preventing central line-associated bloodstream infections (CLABSI): results of a worldwide survey
Source: Antimicrob Resist Infect Control. 2016 Nov 22;5:49. doi: 10.1186/s13756-016-0139-y (PMC5120566; doi:10.1186/s13756-016-0139-y)
Supplement: Additional file 1: — Country Specific Results _xls. (XLS 214 kb) [file 13756_2016_139_MOESM1_ESM.xls]

## Sheet: Introduction
Poor adherence to guidelines for preventing central line-associated bloodstream infections (CLABSI): Results of a worldwide survey
Cristina Valencia,MPH, MSc1,2, Naima Hammami, MD, MPH1, Marie-Laurence Lambert, MD, PhD1, Antonella Agodi, PhD3, Alain Lepape,MD 4 Eduardo Palencia Herrejon, MD5 Stijn Blot, PhD6, Jean-Louis Vincent, MD, PhD7
Supplementary File
Online Database
Country specific results (not aggregated)
Data collection: June 2015-October 2015

## Sheet: Respondent and setting
Respondents and setting
		Profession (doctors)		Females		Years working in intensive care	Beds in ICU	Admissions / year	Type of Hospital (University)		Written guidelines for CLABSI prevention (answer yes)		These guidelines are developed…						These guidelines include…								Hand hygiene using alcohol based hand rubs		Alcohol based handrubs are not always used because…
Country	N												Locally (hospital level)		Nationally (in own country)		Nationally or internationally		Process of insertion for Central line		Maitenance of Central line		Indications for Central line		Indications for removal of Central line				Not necessary		Insufficient or irregular supply		To expensive		Too busy		Gloves are used
		N	%	N	%	(Median)	(Median)	(Median)	N	%	N	%	N "Yes"	%	N "Yes"	%	N "Yes"	%	N "Yes"	%	N "Yes"	%	N "Yes"	%	N "Yes"	%	N	%	N "Yes"	%	N "Yes"	%	N "Yes"	%	N "Yes"	%	N "Yes"	%
AFGHANISTAN	4	0	0	4	1	7	22	─	3	0.75	4	1	1	0.25	0	0	1	0.25	4	1	4	1	4	1	4	1	3	0.75	0	0	0	0	0	0	0	0	0	0
ALGERIA	2	1	0.5	1	0.5	5	7	2000	1	0.5	1	0.5	1	0.5	0	0	0	0	0	0	0	0	0	0	0	0	2	0.5	0	0	1	0.5	0	0	0	0	0	0
ALBANIA	1	1	1	0	0	19	6	23	1	1	0	0	0	0	0	0	0	0	0	0	0	0	0	0	0	0	1	1	0	0	0	0	0	0	0	0	0	0
ANGOLA	2	2	1	0	0	11	9	500	0	0	0	0	0	0	0	0	0	0	0	0	0	0	0	0	0	0	2	1	0	0	0	0	0	0	0	0	0	0
ARGENTINA	37	30	0.81	16	0.43	16	12	598	24	0.648649	24	0.65	10	0.27	8	0.22	5	0.14	17	0.459459	21	0.567568	15	0.405405	11	0.297297	37	1	1	0.027027	0	0	0	0	2	0.0540541	3	0.0810811
ARMENIA	1	1	1	1	1	36	24	2614	1	1	1	1	1	1	0	0	0	0	1	1	1	1	1	1	1	1	1	1	0	0	0	0	0	0	0	0	0	0
AUSTRALIA	110	54	0.49	61	0.55	15	20	1499	83	0.754545	97	0.88	65	0.59	28	0.25	1	0.01	93	0.845455	94	0.854545	68	0.618182	76	0.690909	100	0.91	0	0	0	0	0	0	6	0.0545455	4	0.0363636
AUSTRIA	10	7	0.7	2	0.2	18	10	514	7	0.7	7	0.7	6	0.6	1	0.1	0	0	6	0.6	7	0.7	2	0.2	5	0.5	10	1	0	0	0	0	0	0	0	0	0	0
BAHRAIN	1	0	0	0	0	9	9	─	1	1	0	0	0	0	0	0	0	0	0	0	0	0	0	0	0	0	0	1	0	0	0	0	0	0	0	0	0	0
BANGLADESH	5	5	1	0	0	6	11	627	3	0.6	5	1	0	0	0	0	0	0	0	0	0	0	0	0	0	0	5	1	0	0	1	0.2	0	0	0	0	1	0.2
BELARUS	2	2	1	0	0	4	15	─	1	0.5	1	0.5	0	0	1	0.5	0	0	1	0.5	1	0.5	1	0.5	1	0.5	2	1	0	0	0	0	0	0	1	0.5	0	0
BELGIUM	226	36	0.15	137	0.61	15	13	826	107	0.473451	162	0.72	121	0.54	17	0.08	4	0.02	131	0.579646	144	0.637168	82	0.362832	95	0.420354	226	1	1	0.00442478	1	0.00442478	0	0	2	0.00884956	2	0.00884956
BELIZE	1	0	0	1	1	20	14	─	1	1	1	1	1	1	0	0	0	0	1	1	1	1	1	1	1	1	1	1	0	0	0	0	0	0	0	0	0	0
BOLIVIA	9	9	1	1	0.11	16	8	253	7	0.777778	5	0.56	3	0.33	1	0.11	1	0.11	3	0.333333	2	0.222222	4	0.444444	2	0.222222	8	0.89	0	0	6	0.666667	0	0	0	0	0	0
BRAZIL	92	76	0.83	37	0.4	12	16	828	40	0.434783	66	0.72	53	0.58	8	0.09	5	0.05	60	0.652174	55	0.597826	44	0.478261	39	0.423913	71	0.77	1	0.0108696	8	0.0869565	0	0	3	0.0326087	5	0.0543478
BULGARIA	2	2	1	0	0	23	12	861	1	0.5	0	0	0	0	0	0	0	0	0	0	0	0	0	0	0	0	2	1	0	0	0	0	0	0	0	0	0	0
CANADA	103	15	0.15	84	0.82	15	19	1128	71	0.68932	91	0.88	52	0.5	19	0.18	4	0.04	83	0.805825	88	0.854369	63	0.61165	70	0.679612	100	0.97	1	0.00970874	2	0.0194175	0	0	5	0.0485437	6	0.0582524
CHILE	14	11	0.79	5	0.36	13	11	570	11	0.785714	13	0.93	11	0.79	2	0.14	0	0	13	0.928571	13	0.928571	10	0.714286	10	0.714286	11	0.79	0	0	1	0.0714286	0	0	8	0.571429	1	0.0714286
CHINA	379	180	0.47	251	0.66	8	23	936	283	0.746702	317	0.84	123	0.32	96	0.25	65	0.17	281	0.741425	305	0.804749	294	0.775726	276	0.728232	350	0.92	9	0.0237467	10	0.0263852	5	0.0131926	21	0.055409	23	0.060686
COLOMBIA	38	25	0.68	16	0.42	7	15	793	16	0.421053	31	0.82	24	0.63	2	0.05	5	0.13	26	0.684211	27	0.710526	26	0.684211	22	0.578947	38	1	0	0	1	0.0263158	0	0	1	0.0263158	0	0
COSTA RICA	20	7	0.35	8	0.4	12	12	400	12	0.6	16	0.8	8	0.4	4	0.2	4	0.2	11	0.55	15	0.75	10	0.5	7	0.35	16	0.8	1	0.05	3	0.15	0	0	1	0.05	1	0.05
CROATIA	2	2	1	1	0.5	12	9	475	0	0	2	1	1	0.5	0	0	0	0	1	0.5	2	1	0	0	0	0	2	1	0	0	0	0	0	0	1	0.5	1	0.5
CUBA	9	8	0.89	1	0.11	20	12	488	7	0.777778	8	0.89	5	0.56	2	0.22	1	0.11	6	0.666667	8	0.888889	6	0.666667	6	0.666667	8	0.89	0	0	2	0.222222	0	0	0	0	0	0
CZECH REPUBLIC	7	5	0.71	1	0.14	21	12	529	3	0.428571	4	0.57	4	0.57	0	0	0	0	1	0.142857	4	0.571429	1	0.142857	3	0.428571	6	0.86	0	0	1	0.142857	1	0.142857	1	0.142857	0	0
DENMARK	42	19	0.42	29	0.69	12	20	937	20	0.47619	40	0.95	24	0.57	8	0.19	2	0.05	36	0.857143	38	0.904762	35	0.833333	33	0.785714	42	1	0	0	0	0	0	0	3	0.0714286	4	0.0952381
ECUADOR	13	12	0.92	5	0.38	5	18	1285	8	0.615385	8	0.62	6	0.46	1	0.08	1	0.08	8	0.615385	8	0.615385	4	0.307692	4	0.307692	10	0.77	0	0	3	0.230769	0	0	1	0.0769231	0	0
EGYPT	3	3	1	0	0	9	23	1800	0	0	3	1	0	0	0	0	0	0	0	0	0	0	0	0	0	0	3	1	0	0	1	0.333333	0	0	1	0.333333	0	0
ESTONIA	1	1	1	1	1	37	14	400	1	1	0	0	0	0	0	0	0	0	0	0	0	0	0	0	0	0	1	1	0	0	0	0	0	0	0	0	0	0
FINLAND	2	2	1	1	0.5	15	16	1097	1	0.5	2	1	1	0.5	0	0	1	0.5	2	1	2	1	0	0	1	0.5	2	1	0	0	0	0	0	0	0	0	0	0
FRANCE	183	146	0.8	77	0.42	11	16	784	120	0.655738	137	0.74	109	0.6	20	0.11	1	0.01	123	0.672131	127	0.693989	46	0.251366	64	0.349727	182	0.99	1	0.00546448	1	0.00546448	0	0	0	0	0	0
GERMANY	62	42	0.68	18	0.29	14	15	1494	24	0.387097	42	0.68	37	0.6	4	0.06	0	0	37	0.596774	40	0.645161	26	0.419355	26	0.419355	61	0.98	0	0	1	0.016129	0	0	10	0.16129	4	0.0645161
GHANA	2	2	1	1	0.5	7	28	1500	0	0	1	0.5	1	0.5	0	0	1	0.5	2	1	2	1	2	1	2	1	2	1	0	0	0	0	0	0	0	0	0	0
GREECE	20	12	0.6	14	0.7	15	11	553	8	0.4	17	0.85	11	0.55	3	0.15	3	0.15	13	0.65	14	0.7	6	0.3	8	0.4	19	0.95	1	0.05	2	0.1	0	0	6	0.3	4	0.2
GUATEMALA	1	1	1	1	1	2	30	─	1	1	1	1	0	0	1	1	0	0	1	1	1	1	1	1	1	1	1	1	0	0	0	0	0	0	0	0	0	0
HONDURAS	3	3	1	0	0	3	7	120	3	1	1	0.33	1	0.33	0	0	0	0	1	0.333333	1	0.333333	1	0.333333	1	0.333333	1	0.33	0	0	2	0.666667	0	0	0	0	0	0
HONG KONG	1	1	1	1	1	11	23	─	1	1	0	0	0	0	0	0	0	0	0	0	0	0	0	0	0	0	1	1	0	0	0	0	0	0	0	0	0	0
HUNGARY	4	4	1	0	0	24	12	600	2	0.5	3	0.75	1	0.25	1	0.25	1	0.25	3	0.75	3	0.75	3	0.75	2	0.5	4	1	0	0	0	0	0	0	0	0	0	0
ICELAND	3	1	0.33	3	1	23	10	500	3	1	3	1	2	0.67	0	0	0	0	3	1	3	1	2	0.666667	3	1	3	1	0	0	0	0	0	0	0	0	0	0
INDIA	130	122	0.94	26	0.2	10	20	1285	0	0	93	0.72	43	0.33	21	0.16	26	0.2	78	0.6	79	0.607692	65	0.5	60	0.461538	125	0.96	0	0	6	0.0461538	5	0.0384615	11	0.0846154	7	0.0538462
INDONESIA	8	7	0.88	3	0.38	10	13	800	5	0.625	5	0.63	3	0.38	1	0.13	1	0.13	5	0.625	4	0.5	4	0.5	4	0.5	8	1	0	0	0	0	0	0	0	0	1	0.125
IRAN, ISLAMIC REPUBLIC OF	3	3	1	1	0.33	7	31	1300	5	1.66667	1	0.33	1	0.33	0	0	0	0	1	0.333333	1	0.333333	1	0.333333	1	0.333333	3	1	0	0	0	0	0	0	1	0.333333	0	0
IRELAND	1	0	0	1	1	13	10	610	1	1	1	1	1	1	0	0	0	0	1	1	1	1	1	1	1	1	1	1	0	0	0	0	0	0	0	0	0	0
ISRAEL	9	9	1	0	0	17	10	425	8	0.888889	8	0.89	2	0.22	5	0.56	0	0	8	0.888889	8	0.888889	6	0.666667	6	0.666667	9	1	0	0	0	0	0	0	1	0.111111	0	0
ITALY	82	39	0.48	31	0.68	13	10	472	42	0.512195	53	0.65	34	0.41	5	0.06	11	0.13	42	0.512195	46	0.560976	35	0.426829	31	0.378049	76	0.93	3	0.0365854	6	0.0731707	0	0	1	0.0121951	5	0.0609756
JAPAN	175	129	0.74	40	0.23	9	12	923	85	0.485714	78	0.45	72	0.41	2	0.01	0	0	63	0.36	68	0.388571	47	0.268571	21	0.12	157	0.9	0	0	1	0.00571429	0	0	24	0.137143	19	0.108571
JORDAN	38	18	0.47	13	0.34	6	18	762	3	0.0789474	26	0.68	14	0.37	0	0	12	0.32	19	0.5	14	0.368421	20	0.526316	9	0.236842	36	0.95	0	0	1	0.0263158	0	0	2	0.0526316	3	0.0789474
KAZAKHSTAN	4	4	1	4	1	17	8	1327	1	0.25	1	0.25	1	0.25	0	0	0	0	0	0	1	0.25	1	0.25	0	0	3	0.75	0	0	2	0.5	1	0.25	0	0	0	0
KOREA, REPUBLIC OF	1	1	1	0	0	5	16	700	1	1	1	1	1	1	0	0	0	0	1	1	1	1	0	0	1	1	1	1	0	0	0	0	0	0	0	0	0	0
KUWAIT	1	0	0	1	1	7	26	500	0	0	1	1	0	0	0	0	1	1	1	1	1	1	0	0	1	1	1	1	0	0	0	0	0	0	1	1	1	1
LATVIA	1	1	1	1	1	20	7	─	1	1	1	1	0	0	0	0	0	0	0	0	0	0	0	0	0	0	0	0	0	0	0	0	0	0	0	0	0	0
LEBANON	19	18	0.95	8	0.42	13	8	445	7	0.368421	13	0.68	9	0.47	1	0.05	3	0.16	13	0.684211	12	0.631579	7	0.368421	8	0.421053	19	1	0	0	2	0.105263	1	0.0526316	2	0.105263	2	0.105263
LIBYA	2	2	1	0	0	3	14	200	1	0.5	1	0.5	0	0	0	0	1	0.5	1	0.5	1	0.5	1	0.5	1	0.5	2	1	0	0	1	0.5	0	0	1	0.5	1	0.5
LUXEMBOURG	1	1	1	0	0	11	18	790	0	0	1	1	1	1	0	0	0	0	0	0	1	1	0	0	1	1	1	1	0	0	0	0	0	0	0	0	0	0
MACEDONIA	3	3	1	2	0.67	16	12	1678	2	0.666667	2	0.67	1	0.33	0	0	1	0.33	2	0.666667	2	0.666667	1	0.333333	2	0.666667	3	1	0	0	1	0.333333	0	0	1	0.333333	1	0.333333
MADAGASCAR	1	1	1	0	0	4	16	700	0	0	0	0	0	0	0	0	0	0	0	0	0	0	0	0	0	0	1	1	0	0	1	1	0	0	0	0	0	0
MALAYSIA	2	2	1	2	1	15	17	700	2	1	0	0	0	0	0	0	0	0	0	0	0	0	0	0	0	0	2	1	0	0	0	0	0	0	1	0.5	0	0
MEXICO	24	20	0.83	6	0.25	11	24	326	14	0.583333	19	0.79	6	0.25	11	0.46	2	0.08	16	0.666667	18	0.75	15	0.625	14	0.583333	19	0.79	0	0	9	0.375	0	0	0	0	0	0
MOLDOVA, REPUBLIC OF	1	1	1	0	0	10	12	914	0	0	1	1	1	1	0	0	0	0	1	1	1	1	1	1	1	1	1	1	0	0	0	0	0	0	0	0	0	0
MOROCCO	1	1	1	1	1	15	13	350	1	1	0	0	0	0	0	0	0	0	0	0	0	0	0	0	0	0	1	1	0	0	0	0	0	0	0	0	0	0
NEPAL	2	2	1	0	0	2	11	1500	2	1	2	1	2	1	0	0	0	0	2	1	2	1	2	1	1	0.5	2	1	0	0	1	0.5	0	0	0	0	0	0
NETHERLANDS	28	12	0.43	10	0.36	15	18	1251	11	0.392857	28	1	19	0.68	8	0.29	1	0.04	28	1	27	0.964286	26	0.928571	26	0.928571	28	100D%	0	0	0	0	0	0	0	0	0	0
NEW ZEALAND	37	8	0.22	26	0.7	15	16	1255	31	0.837838	37	1	6	0.16	21	0.57	3	0.08	34	0.918919	36	0.972973	18	0.486486	27	0.72973	35	0.95	1	0.027027	0	0	0	0	2	0.0540541	0	0
NIGERIA	1	1	1	0	0	10	12	─	1	1	0	0	0	0	0	0	0	0	0	0	0	0	0	0	0	0	1	1	0	0	0	0	0	0	0	0	0	0
NORWAY	28	1	0.04	20	0.71	15	10	514	21	0.75	24	0.86	16	0.57	5	0.18	2	0.07	21	0.75	22	0.785714	19	0.678571	18	0.642857	27	0.96	1	0.0357143	0	0	0	0	1	0.0357143	2	0.0714286
OMAN	4	4	1	3	0.75	8	14	550	3	0.75	3	0.75	2	0.5	1	0.25	0	0	3	0.75	3	0.75	3	0.75	3	0.75	4	1	0	0	0	0	0	0	1	0.25	0	0
PANAMA	2	2	1	1	0.5	5	30	─	1	0.5	1	0.5	1	0.5	0	0	0	0	1	0.5	0	0	1	0.5	0	0	2	1	0	0	1	0.5	0	0	0	0	0	0
PARAGUAY	3	3	1	1	0.33	19	10	383	2	0.666667	2	0.67	1	0.33	0	0	1	0.33	1	0.333333	2	0.666667	0	0	1	0.333333	1	0.33	0	0	5	1.66667	0	0	1	0.333333	0	0
PERU	16	14	0.88	5	0.31	15	10	283	11	0.6875	11	0.67	10	0.63	0	0	1	0.06	10	0.625	7	0.4375	7	0.4375	3	0.1875	13	0.81	1	0.0625	4	0.25	0	0	0	0	0	0
PHILIPPINES	1	0	0	1	1	1	16	─	0	0	1	1	0	0	0	0	0	0	1	1	1	1	1	1	1	1	1	1	0	0	0	0	0	0	0	0	0	0
POLAND	20	19	0.95	9	0.45	15	10	242	6	0.3	9	0.45	8	0.4	0	0	1	0.05	8	0.4	6	0.3	5	0.25	6	0.3	20	1	0	0	0	0	0	0	0	0	1	0.05
PORTUGAL	53	40	0.75	24	0.45	15	12	471	44	0.830189	35	0.66	24	0.45	5	0.09	5	0.09	31	0.584906	32	0.603774	22	0.415094	20	0.377358	52	0.98	1	0.0188679	4	0.0754717	0	0	1	0.0188679	3	0.0566038
PUERTO RICO	2	0	0	1	0.5	18	16	598	2	1	0	0	0	0	0	0	0	0	0	0	0	0	0	0	0	0	1	0.5	1	0.5	0	0	0	0	0	0	0	0
QATAR	56	26	0.46	20	0.36	9	16	1025	42	0.75	54	0.96	23	0.41	10	0.18	16	0.29	44	0.785714	44	0.785714	44	0.785714	32	0.571429	56	1	0	0	2	0.0357143	0	0	2	0.0357143	1	0.0178571
ROMANIA	6	6	1	3	0.5	20	19	1032	6	1	3	0.5	1	0.17	0	0	2	0.33	3	0.5	3	0.5	2	0.333333	2	0.333333	5	0.83	0	0	2	0.333333	0	0	0	0	0	0
RUSSIAN FEDERATION	199	195	0.98	45	0.23	17	15	1168	82	0.41206	90	0.45	53	0.27	23	0.12	7	0.04	61	0.306533	70	0.351759	75	0.376884	65	0.326633	169	0.85	5	0.0251256	30	0.150754	4	0.0201005	11	0.0552764	51	0.256281
SAUDI ARABIA	29	22	0.76	6	0.21	11	27	1045	12	0.413793	28	0.97	15	0.52	3	0.1	9	0.31	23	0.793103	26	0.896552	24	0.827586	20	0.689655	29	1	0	0	0	0	0	0	2	0.0689655	2	0.0689655
SERBIA	1	1	1	0	0	10	24	600	1	1	0	0	0	0	0	0	0	0	0	0	0	0	0	0	0	0	1	1	0	0	0	0	0	0	0	0	0	0
SINGAPORE	5	4	0.8	2	0.4	11	20	2350	2	0.4	4	0.8	4	0.8	0	0	0	0	3	0.6	4	0.8	2	0.4	4	0.8	5	1	0	0	0	0	0	0	0	0	0	0
SLOVAKIA	1	0	0	1	1	12	8	300	1	1	1	1	1	1	0	0	0	0	0	0	1	1	0	0	0	0	1	1	0	0	0	0	0	0	0	0	0	0
SLOVENIA	3	3	1	1	0.33	19	12	850	4	1.33333	3	1	3	1	0	0	0	0	3	1	3	1	2	0.666667	3	1	3	1	0	0	0	0	0	0	0	0	0	0
SOUTH AFRICA	18	15	0.83	10	0.56	13	18	1467	9	0.5	16	0.89	7	0.39	5	0.28	3	0.17	13	0.722222	13	0.722222	8	0.444444	9	0.5	18	1	0	0	1	0.0555556	0	0	1	0.0555556	1	0.0555556
SPAIN	207	129	0.62	108	0.52	17	16	164	164	0.792271	180	0.84	57	0.28	102	0.49	15	0.07	164	0.792271	166	0.801932	103	0.497585	109	0.52657	195	0.94	5	0.0241546	1	0.00483092	0	0	8	0.0386473	17	0.0821256
SRI LANKA	1	1	1	0	0	12	5	─	1	1	0	0	0	0	0	0	0	0	0	0	0	0	0	0	0	0	1	1	0	0	1	1	1	1	0	0	0	0
SUDAN	19	17	0.89	13	0.68	3	11	713	9	0.473684	8	0.42	2	0.11	0	0	5	0.27	6	0.315789	7	0.368421	7	0.368421	7	0.368421	12	0.63	0	0	8	0.421053	2	0.105263	1	0.0526316	5	0.263158
SWEDEN	15	13	0.87	6	0.4	14	12	788	9	0.6	14	0.93	7	0.47	5	0.33	1	0.07	14	0.933333	14	0.933333	12	0.8	11	0.733333	15	1	0	0	0	0	0	0	1	0.0666667	1	0.0666667
SWITZERLAND	120	14	0.12	85	0.71	15	13	1173	25	0.208333	95	0.79	76	0.63	8	0.07	4	0.03	87	0.725	81	0.675	68	0.566667	65	0.541667	118	0.98	0	0	0	0	0	0	0	0	6	0.05
SYRIAN, REPUBLIC OF	6	6	1	4	0.66	10	15	600	4	0.666667	3	0.5	0	0	2	0.33	1	0.17	2	0.333333	1	0.166667	0	0	0	0	2	0.33	0	0	2	0.333333	0	0	0	0	1	0.166667
TAHITI	1	1	1	0	0	6	24	─	1	1	1	1	1	1	0	0	0	0	1	1	1	1	1	1	1	1	1	1	0	0	0	0	0	0	0	0	0	0
TAIWAN	3	1	0.33	1	0.33	10	44	─	1	0.333333	3	1	3	1	0	0	0	0	2	0.666667	2	0.666667	3	1	2	0.666667	3	1	0	0	0	0	0	0	1	0.333333	0	0
THAILAND	2	2	1	1	0.5	6	24	480	1	0.5	2	1	2	1	0	0	0	0	2	1	1	0.5	1	0.5	0	0	2	1	0	0	0	0	0	0	1	0.5	0	0
TOGO	1	0	0	0	0	15	9	─	0	0	1	1	1	1	0	0	0	0	1	1	1	1	1	1	1	1	1	1	0	0	0	0	0	0	0	0	1	1
TUNISIA	2	2	1	0	0	35	17	863	1	0.5	1	0.5	1	0.5	0	0	0	0	1	0.5	1	0.5	1	0.5	1	0.5	2	1	0	0	0	0	0	0	0	0	0	0
TURKEY	18	17	0.94	11	0.61	13	17	518	13	0.722222	11	0.61	10	0.56	0	0	1	0.06	10	0.555556	10	0.555556	6	0.333333	7	0.388889	17	0.94	0	0	1	0.0555556	0	0	2	0.111111	5	0.277778
UKRAINE	12	12	1	3	0.25	25	12	825	7	0.583333	5	0.41	1	0.08	4	0.33	0	0	4	0.333333	5	0.416667	4	0.333333	3	0.25	9	0.75	1	0.0833333	1	0.0833333	3	0.25	0	0	5	0.416667
UNITED ARAB EMIRATES	3	1	0.33	2	0.67	9	16	400	0	0	2	0.67	1	0.33	1	0.33	0	0	2	0.666667	2	0.666667	1	0.333333	1	0.333333	3	1	0	0	0	0	0	0	0	0	0	0
UNITED KINGDOM	135	46	0.34	78	0.58	16	19	1076	84	0.622222	122	0.9	86	0.64	26	0.19	5	0.04	114	0.844444	118	0.874074	96	0.711111	92	0.681481	127	0.94	4	0.0296296	0	0	0	0	2	0.0148148	7	0.0518519
UNITED STATES	401	280	0.7	200	0.5	17	23	1278	258	0.643392	383	0.96	286	0.71	71	0.18	6	0.02	352	0.877805	367	0.915212	277	0.690773	258	0.643392	392	0.98	2	0.00498753	8	0.0199501	0	0	24	0.0598504	14	0.0349127
URUGUAY	10	8	0.8	5	0.5	22	20	722	3	0.3	9	0.9	4	0.4	2	0.2	3	0.3	8	0.8	8	0.8	4	0.4	7	0.7	10	1	0	0	0	0	0	0	1	0.1	1	0.1
VENEZUELA	12	11	0.92	5	0.42	16	8	696	5	0.416667	4	0.33	3	0.25	0	0	1	0.08	3	0.25	3	0.25	3	0.25	3	0.25	7	0.58	0	0	5	0.416667	0	0	0	0	2	0.166667
Total	3407	2049	0.601409	1630	0.478427	13.0909	15.4343	706.253	1935	0.567948	2616	0.767831	1610	0.472557	575	0.16877	257	0.0754329	2283	0.670091	2380	0.698562	1812	0.531846	1745	0.512181	3194	0.937482	41	0.012034	154	0.0452011	23	0.00675081	182	0.0534194	225	0.0660405

## Sheet: Central line insertion
CLABSI prevention: clinical practices during insertion , as reported by ICU doctors and nurses
	N	Hand hygience before CL insertion		Use mask, cap, sterile gloves and sterile gown		Using chlorhexidine >0.5% in alcohol		Using sterile drapes to cover patient from head to toes		All four recommended + 2 non recommended at insertion site		Use of femoral vein as insertion site		Internal jugular vein w/ultrasound guidance
		N "Yes"	%	N "Yes"	%	N "Yes"	%	N "Yes"	%	N "Yes"	%	N "always/most of times"	%	N "Yes"	%
AFGHANISTAN	4	4	1	4	1	4	1	4	1	1	0.25	1	0.25	4	1
ALGERIA	2	2	1	2	1	1	0.5	2	1	0	0	0	0	1	0.5
ALBANIA	1	1	1	1	1	1	1	1	1	0	0	0	0	0	0
ANGOLA	2	2	1	2	1	0	0	1	0.5	0	0	1	0.5	0	0
ARGENTINA	37	37	1	37	1	18	0.49	26	0.7	14	0.378378	2	0.05	4	0.108108
ARMENIA	1	1	1	1	1	1	1	1	1	0	0	0	0	0	0
AUSTRALIA	110	110	1	108	0.98	109	0.99	98	0.89	85	0.772727	11	0.1	94	0.854545
AUSTRIA	10	10	1	10	1	6	0.6	7	0.7	3	0.3	1	0.1	7	0.7
BAHRAIN	1	0	0	0	0	0	0	0	0	0	0	0	0	0	0
BANGLADESH	5	5	1	5	1	5	1	2	0.4	0	0	2	0.4	0	0
BELARUS	2	2	1	2	1	1	0.5	1	0.5	0	0	0	0	1	0.5
BELGIUM	226	223	0.99	196	0.86	146	0.65	123	0.54	72	0.318584	25	0.11	70	0.309735
BELIZE	1	1	1	1	1	1	1	1	1	1	1	0	0	0	0
BOLIVIA	9	9	1	8	0.89	5	0.56	1	0.11	1	0.111111	0	0	4	0.444444
BRAZIL	92	92	1	91	0.99	84	0.91	68	0.73	61	0.663043	3	0.03	19	0.206522
BULGARIA	2	2	1	2	1	0	0	1	0.5	0	0	0	0	0	0
CANADA	103	102	0.99	101	0.98	100	0.97	93	0.9	80	0.776699	10	0.1	88	0.854369
CHILE	14	14	1	14	1	14	1	11	0.79	11	0.785714	0	0	9	0.642857
CHINA	379	365	0.96	351	0.93	177	0.46	166	0.44	46	0.121372	72	0.19	174	0.459103
COLOMBIA	38	38	1	38	1	34	0.89	31	0.82	26	0.684211	2	0.05	8	0.210526
COSTA RICA	20	20	1	18	0.9	19	0.95	17	0.85	12	0.6	3	0.15	6	0.3
CROATIA	2	2	1	2	1	2	1	2	1	1	0.5	0	0	2	1
CUBA	9	9	1	8	0.89	5	0.56	1	0.11	1	0.111111	0	0	0	0
CZECH REPUBLIC	7	7	1	5	0.71	5	0.71	2	0.29	1	0.142857	0	0	3	0.428571
DENMARK	42	41	0.97	39	0.93	42	1	38	0.9	28	0.666667	0	0	28	0.666667
ECUADOR	13	13	1	13	1	10	0.77	11	0.85	7	0.538462	3	0.23	2	0.153846
EGYPT	3	3	1	0	0	1	0.33	3	1	0	0	0	0	0	0
ESTONIA	1	1	1	1	1	0	0	1	1	0	0	0	0	1	1
FINLAND	2	2	1	2	1	1	0.5	2	1	1	0.5	0	0	2	1
FRANCE	183	183	1	181	0.99	86	0.47	89	0.49	41	0.224044	35	0.19	156	0.852459
GERMANY	62	61	0.98	60	0.97	31	0.5	36	0.58	19	0.306452	5	0.09	45	0.725806
GHANA	2	2	1	2	1	1	0.5	1	0.5	0	0	0	0	1	0.5
GREECE	20	19	0.95	19	0.95	12	0.6	17	0.85	7	0.35	9	0.45	3	0.15
GUATEMALA	1	1	1	1	1	1	1	0	0	0	0	0	0	0	0
HONDURAS	3	3	1	1	0.33	0	0	0	0	0	0	0	0	0	0
HONG KONG	1	1	1	1	1	1	1	0	0	0	0	0	0	1	1
HUNGARY	4	4	1	2	0.5	2	0.5	3	0.75	0	0	0	0	2	0.5
ICELAND	3	3	1	3	1	3	1	3	1	2	0.666667	0	0	3	1
INDIA	130	130	1	123	0.95	115	0.88	93	0.72	67	0.515385	6	0.05	85	0.653846
INDONESIA	8	8	1	7	0.88	3	0.38	4	0.5	1	0.125	0	0	4	0.5
IRAN, ISLAMIC REPUBLIC OF	3	2	0.67	3	1	1	0.33	1	0.33	0	0	0	0	1	0.333333
IRELAND	1	1	1	1	1	1	1	1	1	1	1	0	0	1	1
ISRAEL	9	9	1	9	1	9	1	9	1	8	0.888889	1	0.11	5	0.555556
ITALY	82	81	0.99	78	0.95	47	0.57	53	0.65	25	0.304878	2	0.02	74	0.902439
JAPAN	175	162	0.93	169	0.97	82	0.47	137	0.78	52	0.297143	27	0.15	156	0.891429
JORDAN	38	37	0.97	28	0.74	36	0.92	23	0.61	8	0.210526	4	0.1	18	0.473684
KAZAKHSTAN	4	4	1	3	0.75	1	0.25	1	0.25	0	0	0	0	1	0.25
KOREA, REPUBLIC OF	1	1	1	1	1	1	1	1	1	1	1	0	0	1	1
KUWAIT	1	1	1	0	0	1	1	0	0	0	0	0	0	1	1
LATVIA	1	1	1	1	1	0	0	1	1	0	0	0	0	1	1
LEBANON	19	18	0.95	18	0.95	15	0.79	16	0.84	8	0.421053	1	0.05	10	0.526316
LIBYA	2	1	0.5	1	0.5	1	0.5	0	0	0	0	0	0	2	1
LUXEMBOURG	1	1	1	1	1	1	1	0	0	0	0	0	0	0	0
MACEDONIA	3	2	0.67	2	0.67	2	0.67	2	0.67	1	0.333333	0	0	0	0
MADAGASCAR	1	1	1	0	0	0	0	0	0	0	0	1	1	1	1
MALAYSIA	2	2	1	2	1	1	0.5	2	1	1	0.5	0	0	2	1
MEXICO	24	24	1	24	1	12	0.5	20	0.83	6	0.25	1	0.04	10	0.416667
MOLDOVA, REPUBLIC OF	1	1	1	1	1	0	0	0	0	0	0	0	0	0	0
MOROCCO	1	1	1	1	1	0	0	0	0	0	0	0	0	0	0
NEPAL	2	2	1	2	1	2	1	2	1	2	1	0	0	2	1
NETHERLANDS	28	28	1	27	0.96	28	1	25	0.89	24	0.857143	10	0.36	16	0.571429
NEW ZEALAND	37	37	1	37	1	37	1	35	0.95	33	0.891892	4	0.11	30	0.810811
NIGERIA	1	1	1	1	1	0	0	0	0	0	0	0	0	0	0
NORWAY	28	28	1	26	0.93	28	1	21	0.75	16	0.571429	2	0.07	21	0.75
OMAN	4	4	1	4	1	4	1	4	1	4	1	0	0	4	1
PANAMA	2	2	1	2	1	2	1	2	1	2	1	0	0	0	0
PARAGUAY	3	3	1	3	1	1	0.33	1	0.33	1	0.333333	0	0	0	0
PERU	16	15	0.94	16	1	4	0.25	10	0.63	2	0.125	0	0	1	0.0625
PHILIPPINES	1	1	1	1	1	1	1	1	1	1	1	0	0	1	1
POLAND	20	20	1	15	0.75	11	0.55	15	0.75	6	0.3	0	0	9	0.45
PORTUGAL	53	53	1	53	1	43	0.81	35	0.66	27	0.509434	1	0.02	4	0.0754717
PUERTO RICO	2	2	1	2	1	2	1	2	1	1	0.5	0	0	1	0.5
QATAR	56	56	1	56	1	54	0.96	56	1	33	0.589286	10	0.18	5	0.0892857
ROMANIA	6	5	0.83	6	1	4	0.67	4	0.67	3	0.5	0	0	1	0.166667
RUSSIAN FEDERATION	199	196	0.98	165	0.83	150	0.75	82	0.41	46	0.231156	10	0.05	56	0.281407
SAUDI ARABIA	29	29	1	29	1	25	0.86	28	0.97	20	0.689655	5	0.17	25	0.862069
SERBIA	1	1	1	1	1	1	1	0	0	0	0	0	0	0	0
SINGAPORE	5	5	1	5	1	5	1	4	0.8	3	0.6	0	0	2	0.4
SLOVAKIA	1	1	1	1	1	1	1	1	0.8	0	0	1	1	1	1
SLOVENIA	3	3	1	3	1	3	1	2	0.67	2	0.666667	0	0	2	0.666667
SOUTH AFRICA	18	18	1	17	0.94	18	1	16	0.89	13	0.722222	2	0.11	7	0.388889
SPAIN	207	207	1	206	0.99	200	0.97	189	0.91	176	0.850242	24	0.07	101	0.487923
SRI LANKA	1	1	1	1	1	0	0	0	0	0	0	1	1	1	1
SUDAN	19	18	0.95	13	0.68	12	0.63	4	0.21	2	0.105263	6	0.32	14	0.736842
SWEDEN	15	15	1	15	1	15	1	11	0.73	10	0.666667	2	0.13	12	0.8
SWITZERLAND	120	117	0.98	115	0.96	99	0.83	100	0.83	81	0.675	8	0.07	97	0.808333
SYRIAN, REPUBLIC OF	6	6	1	3	0.5	3	0.5	1	0.17	1	0.166667	0	0	1	0.166667
TAHITI	1	1	1	1	1	0	0	0	0	0	0	1	1	1	1
TAIWAN	3	3	1	3	1	3	1	3	1	1	0.333333	0	0	1	0.333333
THAILAND	2	2	1	2	1	2	1	1	0.5	1	0.5	0	0	0	0
TOGO	1	1	1	0	0	1	1	1	1	0	0	0	0	0	0
TUNISIA	2	2	1	2	1	0	0	1	0.5	0	0	0	0	0	0
TURKEY	18	18	1	16	0.89	8	0.44	7	0.39	2	0.111111	2	0.11	10	0.555556
UKRAINE	12	12	1	9	0.75	8	0.67	4	0.33	0	0	1	0.08	1	0.0833333
UNITED ARAB EMIRATES	3	3	1	3	1	2	0.67	2	0.67	1	0.333333	0	0	1	0.333333
UNITED KINGDOM	135	135	1	129	0.96	134	0.99	108	0.8	95	0.703704	6	0.04	132	0.977778
UNITED STATES	401	396	0.99	398	0.99	394	0.98	388	0.96	323	0.805486	45	0.11	358	0.892768
URUGUAY	10	10	1	10	1	10	1	2	0.2	2	0.2	0	0	0	0
VENEZUELA	12	12	1	12	1	6	0.5	6	0.5	3	0.25	0	0	3	0.25
Total	3407	3352	0.983857	3215	0.943645	2579	0.756971	2402	0.705019	1637	0.480481	369	0.108306	2032	0.596419

## Sheet: Central line maintenance
CLABSI prevention: clinical practices during maintenance, as reported by ICU doctors and nurses
	N	Change of Dressing (if not soiled, dampled or loose)				Patients assessed explicity for need or removal of CL						When I last accessed a central line, I….								Catheter securement devices
		Dry Dressing (every 2 days)		Transparent Dressing (every 5-7 days)		Daily		At least once a week		Not on a regular basis		Disinfected Central-line hubs		Disinfected hands before		Used gloves		All three practices		Non suture adhesives
		N "Yes"	%	N "Yes"	%	N "Yes"	%	N "Yes"	%	N "Yes"	%	N "Yes"	%	N "Yes"	%	N "Yes"	%	N "Yes"	%	N "Yes"	%
AFGHANISTAN	4	0	0	1	0.25	3	0.75	0	0	1	0.25	4	1	4	1	2	0.5	2	0.5	0	0
ALGERIA	2	0	0	0	0	1	0.5	0	0	1	0.5	2	1	1	0.5	2	1	1	0.5	0	0
ALBANIA	1	0	0	0	0	1	1	0	0	0	0	1	1	0	0	1	1	0	0	0	0
ANGOLA	2	1	0.5	0	0	1	0.5	1	0.5	0	0	1	0.5	1	0.5	1	0.5	1	0.5	0	0
ARGENTINA	37	8	0.216216	6	0.162162	22	0.59	10	0.27	5	0.14	21	0.567568	34	0.918919	31	0.837838	18	0.486486	0	0
ARMENIA	1	0	0	0	0	1	1	0	0	0	0	1	1	1	1	1	1	1	1	0	0
AUSTRALIA	110	4	0.0363636	53	0.481818	81	0.74	15	0.14	10	0.09	106	0.963636	105	0.954545	91	0.827273	85	0.772727	15	0.136364
AUSTRIA	10	2	0.2	2	0.2	10	1	0	0	0	0	7	0.7	7	0.7	8	0.8	5	0.5	0	0
BAHRAIN	1	0	0	1	1	0	0	0	0	1	1	0	0	0	0	0	0	0	0	0	0
BANGLADESH	5	2	0.4	0	0	2	0.4	2	0.4	0	0	2	0.4	4	0.8	5	1	2	0.4	1	0.2
BELARUS	2	0	0	0	0	1	0.5	1	0.5	0	0	1	0.5	1	0.5	2	1	1	0.5	0	0
BELGIUM	226	78	0.345133	83	0.367257	76	0.34	42	0.19	79	0.35	186	0.823009	208	0.920354	80	0.353982	62	0.274336	17	0.0752212
BELIZE	1	1	1	0	0	1	1	0	0	0	0	1	1	1	1	0	0	0	0	0	0
BOLIVIA	9	3	0.333333	0	0	3	0.33	4	0.44	1	0.11	6	0.666667	8	0.888889	8	0.888889	4	0.444444	1	0.111111
BRAZIL	92	13	0.141304	39	0.423913	61	0.63	11	0.12	17	0.18	47	0.51087	72	0.782609	76	0.826087	38	0.413043	7	0.076087
BULGARIA	2	0	0	1	0.5	2	1	0	0	0	0	0	0	2	1	2	1	0	0	0	0
CANADA	103	15	0.145631	63	0.61165	77	0.75	13	0.12	10	0.09	101	0.980583	100	0.970874	70	0.679612	66	0.640777	20	0.194175
CHILE	14	4	0.285714	5	0.357143	11	0.79	1	0.07	2	0.14	10	0.714286	14	1	13	0.928571	9	0.642857	2	0.142857
CHINA	379	79	0.208443	82	0.216359	215	0.57	63	0.17	80	0.21	345	0.91029	317	0.836412	206	0.543536	168	0.443272	63	0.166227
COLOMBIA	38	8	0.210526	11	0.289474	26	0.68	7	0.18	2	0.05	28	0.736842	34	0.894737	35	0.921053	26	0.684211	10	0.263158
COSTA RICA	20	7	0.35	1	0.05	16	0.8	2	0.1	1	0.05	16	0.8	19	0.95	18	0.9	14	0.7	1	0.05
CROATIA	2	0	0	0	0	2	1	0	0	0	0	1	0.5	0	0	1	0.5	1	0.5	0	0
CUBA	9	0	0	0	0	7	0.78	2	0.22	0	0	6	0.666667	9	1	6	0.666667	3	0.333333	0	0
CZECH REPUBLIC	7	1	0.142857	5	0.714286	4	0.57	2	0.29	0	0	4	0.571429	7	1	6	0.857143	3	0.428571	0	0
DENMARK	42	4	0.0952381	12	0.285714	34	0.81	5	0.12	2	0.05	35	0.833333	38	0.904762	31	0.738095	26	0.619048	14	0.333333
ECUADOR	13	4	0.307692	4	0.307692	7	0.54	5	0.38	1	0.08	10	0.769231	13	1	11	0.846154	10	0.769231	0	0
EGYPT	3	0	0	0	0	0	0	1	0.33	2	0.67	0	0	0	0	3	1	0	0	0	0
ESTONIA	1	0	0	1	1	0	0	1	1	0	0	0	0	1	1	1	1	0	0	0	0
FINLAND	2	1	0.5	1	0.5	2	1	0	0	0	0	1	0.5	2	1	1	0.5	0	0	0	0
FRANCE	183	55	0.300546	39	0.213115	78	0.43	45	0.25	49	0.27	119	0.650273	173	0.945355	86	0.469945	65	0.355191	5	0.0273224
GERMANY	62	14	0.225806	25	0.403226	43	0.69	7	0.11	10	0.16	30	0.483871	58	0.935484	42	0.677419	20	0.322581	8	0.129032
GHANA	2	1	0.5	0	0	1	0.5	1	0.5	0	0	2	1	2	1	1	0.5	1	0.5	0	0
GREECE	20	7	0.35	5	0.25	8	0.4	7	0.35	4	0.2	13	0.65	16	0.8	19	0.95	11	0.55	0	0
GUATEMALA	1	0	0	0	0	1	1	0	0	0	0	0	0	1	1	1	1	0	0	0	0
HONDURAS	3	1	0.333333	0	0	1	0.33	0	0	2	0.67	2	0.666667	3	1	2	0.666667	1	0.333333	0	0
HONG KONG	1	1	1	0	0	0	0	0	0	1	1	1	1	0	0	1	1	0	0	0	0
HUNGARY	4	1	0.25	1	0.25	4	1	0	0	0	0	4	1	3	0.75	4	1	3	0.75	0	0
ICELAND	3	0	0	2	0.666667	1	0.33	1	0.33	1	0.33	1	0.333333	2	0.666667	2	0.666667	0	0	0	0
INDIA	130	26	0.2	26	0.2	92	0.71	26	0.2	10	0.08	83	0.638462	128	0.984615	89	0.684615	61	0.469231	9	0.0692308
INDONESIA	8	0	0	3	0.375	3	0.38	4	0.5	1	0.13	7	0.875	8	1	7	0.875	6	0.75	0	0
IRAN, ISLAMIC REPUBLIC OF	3	2	0.666667	1	0.333333	0	0	0	0	1	0.33	0	0	2	0.666667	3	1	0	0	0	0
IRELAND	1	0	0	1	1	1	1	0	0	0	0	1	1	1	1	1	1	1	1	0	0
ISRAEL	9	0	0	3	0.333333	7	0.78	2	0.22	0	0	9	1	8	0.888889	8	0.888889	0	0	4	0.444444
ITALY	82	22	0.268293	34	0.414634	51	0.62	10	0.12	18	0.22	58	0.707317	71	0.865854	77	0.939024	51	0.621951	36	0.439024
JAPAN	175	10	0.0571429	66	0.377143	74	0.42	25	0.15	68	0.39	156	0.891429	114	0.651429	151	0.862857	91	0.52	13	0.0742857
JORDAN	38	1	0.0263158	10	0.263158	20	0.53	14	0.36	2	0.05	29	0.763158	35	0.921053	37	0.973684	29	0.763158	0	0
KAZAKHSTAN	4	0	0	0	0	3	0.75	1	0.25	0	0	0	0	4	1	4	1	0	0	0	0
KOREA, REPUBLIC OF	1	1	1	1	1	1	1	0	0	0	0	1	1	1	1	0	0	0	0	0	0
KUWAIT	1	0	0	0	0	1	1	0	0	0	0	1	1	0	0	1	1	0	0	0	0
LATVIA	1	0	0	0	0	0	0	0	0	1	1	1	1	1	1	1	1	1	1	0	0
LEBANON	19	2	0.105263	5	0.263158	10	0.53	6	0.31	2	0.11	17	0.894737	17	0.894737	17	0.894737	15	0.789474	1	0.0526316
LIBYA	2	0	0	0	0	0	0	1	0.5	1	0.5	1	0.5	2	1	2	1	1	0.5	0	0
LUXEMBOURG	1	0	0	0	0	0	0	0	0	1	1	1	1	1	1	1	1	1	1	0	0
MACEDONIA	3	0	0	0	0	3	1	0	0	0	0	2	0.666667	2	0.666667	3	1	2	0.666667	0	0
MADAGASCAR	1	0	0	0	0	0	0	0	0	1	1	0	0	1	1	0	0	0	0	1	1
MALAYSIA	2	0	0	0	0	1	0.5	1	0.5	0	0	1	0.5	1	0.5	2	1	1	0.5	1	0.5
MEXICO	24	4	0.166667	9	0.375	10	0.42	7	0.3	4	0.17	20	0.833333	22	0.916667	22	0.916667	18	0.75	1	0.0416667
MOLDOVA, REPUBLIC OF	1	1	1	1	1	0	0	1	1	0	0	1	1	1	1	1	1	1	1	0	0
MOROCCO	1	0	0	0	0	1	1	0	0	0	0	1	1	1	1	1	1	1	1	0	0
NEPAL	2	0	0	0	0	1	0.5	0	0	1	0.5	0	0	2	1	2	1	0	0	0	0
NETHERLANDS	28	2	0.0714286	8	0.285714	21	0.75	5	0.18	2	0.07	24	0.857143	26	0.928571	23	0.821429	20	0.714286	2	0.0714286
NEW ZEALAND	37	7	0.189189	11	0.297297	32	0.86	4	0.11	0	0	34	0.918919	35	0.945946	27	0.72973	26	0.702703	6	0.162162
NIGERIA	1	0	0	0	0	1	0	0	0	0	0	1	1	1	1	1	1	1	1	0	0
NORWAY	28	4	0.142857	13	0.464286	8	0.29	5	0.18	10	0.36	24	0.857143	27	0.964286	18	0.642857	15	0.535714	3	0.107143
OMAN	4	0	0	1	0.25	2	0.5	0	0	2	0.5	2	0.5	2	0.5	4	1	1	0.25	1	0.25
PANAMA	2	0	0	0	0	2	1	0	0	0	0	2	1	2	1	2	1	2	1	0	0
PARAGUAY	3	2	0.666667	1	0.333333	0	0	1	0.33	2	0.67	3	1	3	1	3	1	3	1	0	0
PERU	16	4	0.25	3	0.1875	10	0.63	3	0.19	2	0.13	7	0.4375	15	0.9375	15	0.9375	7	0.4375	3	0.1875
PHILIPPINES	1	0	0	0	0	1	1	0	0	0	0	1	1	1	1	1	1	1	1	1	1
POLAND	20	1	0.05	1	0.05	8	0.4	3	0.15	7	0.35	12	0.6	19	0.95	20	1	12	0.6	1	0.05
PORTUGAL	53	18	0.339623	17	0.320755	23	0.43	9	0.17	21	0.4	43	0.811321	43	0.811321	32	0.603774	24	0.45283	1	0.0188679
PUERTO RICO	2	0	0	1	0.5	2	1	0	0	0	0	2	1	2	1	2	1	2	1	0	0
QATAR	56	3	0.0535714	19	0.339286	53	0.95	2	0.04	1	0.02	50	0.892857	52	0.928571	53	0.946429	50	0.892857	2	0.0357143
ROMANIA	6	1	0.166667	3	0.5	2	0.33	2	0.33	2	0.33	4	0.666667	5	0.833333	5	0.833333	3	0.5	1	0.166667
RUSSIAN FEDERATION	199	21	0.105528	21	0.105528	115	0.58	50	0.25	21	0.11	88	0.442211	186	0.934673	191	0.959799	82	0.41206	35	0.175879
SAUDI ARABIA	29	3	0.103448	8	0.275862	21	0.72	4	0.14	4	0.14	21	0.724138	27	0.931034	27	0.931034	20	0.689655	1	0.0344828
SERBIA	1	1	1	1	1	0	0	1	1	0	0	0	0	1	1	1	1	0	0	0	0
SINGAPORE	5	0	0	2	0.4	4	0.8	0	0	1	0.2	3	0.6	3	0.6	1	0.2	1	0.2	0	0
SLOVAKIA	1	0	0	1	1	1	1	0	0	0	0	1	1	1	1	1	1	1	1	0	0
SLOVENIA	3	0	0	0	0	3	1	0	0	0	0	3	1	3	1	1	0.333333	1	0.333333	1	0.333333
SOUTH AFRICA	18	3	0.166667	4	0.222222	14	0.78	2	0.11	2	0.11	17	0.944444	18	1	14	0.777778	13	0.722222	4	0.222222
SPAIN	207	54	0.26087	90	0.434783	101	0.49	38	0.19	50	0.24	139	0.671498	179	0.864734	179	0.864734	113	0.545894	15	0.0724638
SRI LANKA	1	1	1	0	0	0	0	1	1	0	0	1	1	1	1	1	1	1	1	0	0
SUDAN	19	2	0.105263	0	0	8	0.42	5	0.26	5	0.26	11	0.578947	16	0.842105	19	1	9	0.473684	0	0
SWEDEN	15	3	0.2	2	0.133333	9	0.6	2	0.13	2	0.13	14	0.933333	14	0.933333	7	0.466667	5	0.333333	1	0.0666667
SWITZERLAND	120	55	0.458333	91	0.758333	64	0.53	23	0.19	30	0.25	62	0.516667	116	0.966667	45	0.375	22	0.183333	9	0.075
SYRIAN, REPUBLIC OF	6	1	0.166667	0	0	1	0.17	2	0.33	1	0.17	3	0.5	4	0.666667	4	0.666667	1	0.166667	0	0
TAHITI	1	0	0	0	0	1	1	0	0	0	0	1	1	1	1	1	1	0	0	0	0
TAIWAN	3	1	0.333333	1	0.333333	3	1	0	0	0	0	3	1	3	1	3	1	3	1	0	0
THAILAND	2	0	0	0	0	0	0	1	0.5	1	0.5	1	0.5	2	1	2	1	1	0.5	1	0.5
TOGO	1	1	1	0	0	0	0	1	1	0	0	1	1	1	1	1	1	1	1	0	0
TUNISIA	2	1	0.5	0	0	1	0.5	1	0.5	0	0	2	1	2	1	1	0.5	1	0.5	0	0
TURKEY	18	5	0.277778	9	0.5	11	0.61	5	0.28	1	0.06	10	0.555556	15	0.833333	18	1	10	0.555556	1	0.0555556
UKRAINE	12	1	0.0833333	3	0.25	7	0.58	2	0.16	3	0.25	8	0.666667	12	1	11	0.916667	7	0.583333	1	0.0833333
UNITED ARAB EMIRATES	3	0	0	2	0.666667	2	0.67	0	0	1	0.33	2	0.666667	3	1	2	0.666667	2	0.666667	0	0
UNITED KINGDOM	135	15	0.111111	52	0.385185	121	0.9	6	0.04	5	0.04	126	0.933333	134	0.992593	130	0.962963	121	0.896296	11	0.0814815
UNITED STATES	401	56	0.139651	198	0.493766	354	0.88	21	0.06	20	0.05	371	0.925187	355	0.885287	346	0.862843	314	0.783042	63	0.157107
URUGUAY	10	2	0.2	2	0.2	4	0.4	4	0.4	2	0.2	6	0.6	9	0.9	9	0.9	5	0.5	0	0
VENEZUELA	12	4	0.333333	1	0.0833333	7	0.58	3	0.25	1	0.08	6	0.5	10	0.833333	11	0.916667	5	0.416667	1	0.0833333
Total	3407	656	0.192545	1169	0.343117	2100	0.616378	553	0.162313	592	0.17376	2614	0.767244	3033	0.890226	2532	0.743176	1833	0.53801	395	0.115938

## Sheet: Measurement
CLABSI prevention: monitoring processes and outcomes, as reported by ICU doctors and nurses
	N	"In my ICU, we have a written definition of CLABSI for data collection"		"In my ICU, we count and record CLABSI on a routine basis"		Providing data on CLABSI/1000 CL-days		Providing data on CLABSI/1000 patient-days		Providing data on device utilization ratio		Clinical staff in my ICU is aware of CLABSI-related data and their trends (agree strongly/agree)		Measurement of compliance with recommendations at least once a year
														Central line insertion		Daily assessment of need for central line		Disinfection practices when accessing the central line		Compliance with hand hygiene recommendations
		N "Yes"	%	N "Yes"	%	N "Yes"	%	N "Yes"	%	N "Yes"	%	N	%	N "Yes"	%	N "Yes"	%	N "Yes"	%	N "Yes"	%
AFGHANISTAN	4	4	1	3	0.75	3	0.75	3	0.75	2	0.5	3	0.75	4	1	4	1	4	1	4	1
ALGERIA	2	1	0.5	1	0.5	0	0	0	0	0	0	0	0	0	1	0	1	0	1	1	0.5
ALBANIA	1	0	0	0	0	1	1	1	1	1	1	0	0	1	1	1	1	1	1	1	1
ANGOLA	2	2	1	1	0.5	2	1	1	0.5	1	0.5	1	0.5	1	0.5	2	1	2	1	1	0.5
ARGENTINA	37	21	0.57	23	0.62	15	0.4	12	0.32	16	0.43	24	0.65	23	0.62	20	0.54	24	0.65	23	0.621622
ARMENIA	1	1	1	1	1	0	0	0	0	1	1	1	1	1	1	1	1	1	1	1	1
AUSTRALIA	110	75	0.68	87	0.79	62	0.56	37	0.34	28	0.25	65	0.59	65	0.59	44	0.4	51	0.46	100	0.909091
AUSTRIA	10	7	0.7	7	0.7	5	0.5	2	0.2	4	0.4	10	1	5	0.5	4	0.4	5	0.5	5	0.5
BAHRAIN	1	0	0	0	0	0	0	0	0	0	0	0	0	0	0	0	0	0	0	0	0
BANGLADESH	5	5	1	1	0.2	0	0	0	0	0	0	1	0.2	1	0.2	3	0.6	2	0.4	4	0.8
BELARUS	2	0	0	1	0.5	0	0	1	0.5	0	0	1	0.5	2	1	2	1	2	1	1	0.5
BELGIUM	226	64	0.28	109	0.48	54	0.23	41	0.18	49	0.22	87	0.39	63	0.28	51	0.23	65	0.29	180	0.79646
BELIZE	1	0	0	0	0	0	0	0	0	0	0	1	1	1	1	1	1	1	1	1	1
BOLIVIA	9	6	0.67	6	0.67	1	0.11	1	0.11	1	0.11	6	0.67	7	0.78	7	0.78	7	0.78	6	0.666667
BRAZIL	92	61	0.66	62	0.67	58	0.63	39	0.42	52	0.57	64	0.7	60	0.65	60	0.65	54	0.59	48	0.521739
BULGARIA	2	1	0.5	2	1	1	0.5	1	0.5	1	0.5	2	1	1	0.5	1	0.5	1	0.5	2	1
CANADA	103	63	0.61	79	0.77	45	0.44	43	0.42	26	0.25	57	0.55	59	0.58	49	0.48	40	0.59	91	0.883495
CHILE	14	13	0.93	13	0.93	12	0.86	7	0.5	7	0.5	9	0.64	14	1	13	0.93	13	0.93	13	0.928571
CHINA	379	305	0.8	271	0.72	191	0.5	167	0.44	183	0.48	294	0.77	270	0.71	274	0.72	279	0.74	316	0.833773
COLOMBIA	38	25	0.66	31	0.82	24	0.63	14	0.39	20	0.53	25	0.65	32	0.84	27	0.71	29	0.76	26	0.684211
COSTA RICA	20	17	0.85	15	0.75	7	0.35	7	0.35	8	0.4	12	0.6	18	0.9	15	0.75	16	0.8	18	0.9
CROATIA	2	2	1	2	1	1	0.5	0	0	0	0	1	0.5	1	0.5	1	0.5	1	0.5	0	0
CUBA	9	8	0.89	1	0.11	4	0.44	3	0.33	3	0.33	7	0.78	8	0.89	8	0.89	8	0.89	8	0.888889
CZECH REPUBLIC	7	2	0.29	3	0.43	0	0	1	0.14	1	0.14	4	0.57	3	0.43	3	0.43	4	0.57	3	0.428571
DENMARK	42	21	0.5	27	0.64	8	0.19	6	0.14	8	0.19	23	0.55	18	0.43	20	0.47	15	0.36	28	0.666667
ECUADOR	13	9	0.69	10	0.77	3	0.23	1	0.08	3	0.23	7	0.54	10	0.77	10	0.77	11	0.85	10	0.769231
EGYPT	3	3	1	0	0	0	0	0	0	0	0	2	0.67	0	0	0	0	0	0	1	0.333333
ESTONIA	1	1	1	1	1	1	1	1	1	0	0	1	1	1	1	0	0	1	1	1	1
FINLAND	2	2	1	2	1	0	0	1	0.5	0	0	1	0.5	1	0.5	1	0.5	1	0.5	1	0.5
FRANCE	183	88	0.48	140	0.77	76	0.41	61	0.33	51	0.27	108	0.59	62	0.34	46	0.25	57	0.31	97	0.530055
GERMANY	62	30	0.48	36	0.58	27	0.44	25	0.4	25	0.4	40	0.65	28	0.45	21	0.34	21	0.34	38	0.612903
GHANA	2	2	1	1	0.5	1	0.5	1	0.5	1	0.5	1	0.5	1	0.5	1	0.5	2	1	2	1
GREECE	20	9	0.45	15	0.75	5	0.25	5	0.25	8	0.4	10	0.5	13	0.65	9	0.45	10	0.5	11	0.55
GUATEMALA	1	0	0	0	0	0	0	0	0	0	0	1	1	1	1	1	1	1	1	0	0
HONDURAS	3	1	0.33	1	0.33	0	0	0	0	0	0	1	0.33	1	0.33	1	0.33	2	0.67	1	0.333333
HONG KONG	1	1	1	1	1	0	0	1	1	0	0	0	0	0	0	0	0	0	0	0	0
HUNGARY	4	4	1	4	1	2	0.5	2	0.5	2	0.5	4	1	3	0.75	3	0.75	3	0.75	4	1
ICELAND	3	0	0	1	0.33	0	0	0	0	0	0	2	0.67	1	0.33	1	0.33	2	0.67	3	1
INDIA	130	93	0.72	103	0.79	81	0.62	51	0.39	44	0.34	93	0.72	97	0.75	90	0.69	97	0.75	102	0.784615
INDONESIA	8	3	0.38	6	0.75	3	0.38	4	0.5	4	0.5	6	0.75	7	0.88	7	0.88	7	0.88	8	1
IRAN, ISLAMIC REPUBLIC OF	3	1	0.33	1	0.33	0	0	0	0	0	0	1	0.33	2	0.67	2	0.67	1	0.33	1	0.333333
IRELAND	1	1	1	0	0	0	0	0	0	0	0	0	0	1	1	1	1	1	1	1	1
ISRAEL	9	6	0.67	7	0.78	6	0.67	5	0.56	6	0.67	8	0.89	6	0.67	6	0.67	6	0.67	7	0.777778
ITALY	82	40	0.49	43	0.52	26	0.32	12	0.15	31	0.38	48	0.59	27	0.32	25	0.3	29	0.35	26	0.317073
JAPAN	175	43	0.25	95	0.54	54	0.31	51	0.29	57	0.33	132	0.75	50	0.29	38	0.21	52	0.3	132	0.754286
JORDAN	38	26	0.68	34	0.89	9	0.24	9	0.24	6	0.16	36	0.95	33	0.87	31	0.82	31	0.82	29	0.763158
KAZAKHSTAN	4	0	0	1	0.25	0	0	0	0	0	0	0	0	2	0.5	1	0.25	1	0.25	2	0.5
KOREA, REPUBLIC OF	1	1	1	1	1	1	1	0	0	0	0	1	1	1	1	0	0	1	1	1	1
KUWAIT	1	1	1	1	1	0	0	0	0	0	0	1	1	0	0	0	0	0	0	1	1
LATVIA	1	0	0	0	0	0	0	0	0	0	0	0	0	0	0	0	0	0	0	0	0
LEBANON	19	12	0.63	15	0.79	10	0.53	9	0.47	8	0.42	15	0.78	16	0.84	12	0.63	12	0.63	14	0.736842
LIBYA	2	0	0	0	0	0	0	0	0	0	0	1	0.5	1	0.5	1	0.5	1	0.5	1	0.5
LUXEMBOURG	1	0	0	1	1	1	1	0	0	0	0	1	1	0	0	0	0	0	0	1	1
MACEDONIA	3	2	0.67	1	0.33	1	0.33	1	0.33	1	0.33	2	0.67	2	0.67	2	0.67	2	0.67	2	0.666667
MADAGASCAR	1	0	0	0	0	0	0	0	0	0	0	0	0	0	0	0	0	0	0	0	0
MALAYSIA	2	0	0	0	0	0	0	0	0	0	0	1	0.5	1	0.5	0	0	0	0	2	1
MEXICO	24	18	0.75	15	0.63	10	0.41	8	0.33	11	0.46	15	0.63	20	0.83	19	0.79	20	0.83	20	0.833333
MOLDOVA, REPUBLIC OF	1	1	1	1	1	1	1	1	1	1	1	1	1	1	1	1	1	0	0	1	1
MOROCCO	1	1	1	1	1	0	0	0	0	0	0	1	1	1	1	1	1	1	1	1	1
NEPAL	2	1	0.5	1	0.5	1	0.5	1	0.5	0	0	2	1	2	1	1	0.5	1	0.5	1	0.5
NETHERLANDS	28	24	0.86	24	0.86	21	0.75	11	0.39	9	0.32	17	0.61	15	0.54	14	0.5	15	0.54	21	0.75
NEW ZEALAND	37	33	0.89	35	0.95	28	0.76	24	0.65	15	0.41	33	0.89	32	0.86	28	0.76	29	0.78	31	0.837838
NIGERIA	1	0	0	1	1	0	0	0	0	0	0	0	0	0	0	0	0	0	0	0	0
NORWAY	28	7	0.25	9	0.32	2	0.07	1	0.04	2	0.07	8	0.29	6	0.21	4	0.14	6	0.21	8	0.285714
OMAN	4	2	0.5	4	1	1	0.25	0	0	1	0.25	2	0.5	1	0.25	3	0.75	2	0.5	4	1
PANAMA	2	1	0.5	1	0.5	1	0.5	0	0	0	0	0	0	2	1	2	1	2	1	2	1
PARAGUAY	3	1	0.33	1	0.33	2	0.67	0	0	1	0.33	2	0.67	1	0.33	1	0.33	1	0.33	1	0.333333
PERU	16	12	0.75	10	0.63	10	0.63	6	0.38	4	0.25	9	0.56	11	0.69	11	0.69	12	0.75	11	0.6875
PHILIPPINES	1	1	1	1	1	1	1	1	1	1	1	1	1	1	1	1	1	1	1	0	0
POLAND	20	10	0.5	8	0.4	4	0.2	3	0.15	1	0.05	9	0.45	8	0.4	8	0.4	10	0.5	12	0.6
PORTUGAL	53	36	0.68	40	0.75	31	0.58	23	0.43	26	0.49	39	0.74	13	0.24	15	0.28	19	0.26	36	0.679245
PUERTO RICO	2	2	1	2	1	2	1	2	1	2	1	2	1	2	1	2	1	2	1	2	1
QATAR	56	52	0.93	55	0.98	40	0.71	35	0.63	32	0.57	49	0.88	46	0.82	44	0.79	45	0.8	46	0.821429
ROMANIA	6	4	0.67	5	0.83	0	0	1	0.17	1	0.17	5	0.83	1	0.17	1	0.17	2	0.33	3	0.5
RUSSIAN FEDERATION	199	67	0.34	93	0.47	22	0.11	11	0.06	22	0.11	55	0.27	150	0.75	129	0.65	129	0.65	120	0.603015
SAUDI ARABIA	29	25	0.86	29	1	16	0.55	14	0.48	9	0.31	24	0.83	24	0.83	19	0.67	21	0.72	24	0.827586
SERBIA	1	0	0	1	1	0	0	0	0	0	0	1	1	1	1	1	1	1	1	1	1
SINGAPORE	5	2	0.4	3	0.6	2	0.4	1	0.2	2	0.4	2	0.4	2	0.4	0	0	1	0.2	5	1
SLOVAKIA	1	1	1	1	1	1	1	0	0	0	0	1	1	1	1	1	1	1	1	1	1
SLOVENIA	3	3	1	3	1	3	1	1	0.33	1	0.33	3	1	3	1	3	1	3	1	3	1
SOUTH AFRICA	18	14	0.78	16	0.89	10	0.56	9	0.5	7	0.39	10	0.56	15	0.83	13	0.72	13	0.72	12	0.666667
SPAIN	207	160	0.77	167	0.81	132	0.64	116	0.56	114	0.55	133	0.64	132	0.64	106	0.51	119	0.57	120	0.57971
SRI LANKA	1	0	0	0	0	0	0	0	0	0	0	0	0	0	0	0	0	0	0	1	1
SUDAN	19	1	0.05	7	0.37	1	0.05	1	0.05	3	0.16	11	0.58	3	0.16	4	0.21	4	0.21	5	0.263158
SWEDEN	15	14	0.93	12	0.8	8	0.53	5	0.33	2	0.13	12	0.8	8	0.53	4	0.27	6	0.4	11	0.733333
SWITZERLAND	120	27	0.23	34	0.28	20	0.17	17	0.14	22	0.18	75	0.63	39	0.33	31	0.26	42	0.35	84	0.7
SYRIAN, REPUBLIC OF	6	0	0	0	0	0	0	0	0	3	0.5	1	0.17	0	0	1	0.17	1	0.17	1	0.166667
TAHITI	1	1	1	1	1	0	0	0	0	0	0	1	1	1	1	1	1	1	1	0	0
TAIWAN	3	3	1	3	1	1	0.33	1	0.33	1	0.33	3	1	2	0.67	2	0.67	2	0.67	2	0.666667
THAILAND	2	2	1	2	1	2	1	2	1	2	1	1	0.5	2	1	2	1	2	1	2	1
TOGO	1	0	0	1	1	0	0	0	0	1	1	1	1	1	1	1	1	1	1	1	1
TUNISIA	2	2	1	2	1	1	0.5	0	0	0	0	2	1	1	0.5	1	0.5	1	0.5	2	1
TURKEY	18	12	0.67	76	0.89	10	0.56	11	0.61	12	0.67	15	0.83	13	0.72	11	0.61	12	0.67	11	0.611111
UKRAINE	12	2	0.17	5	0.42	0	0	0	0	0	0	3	0.25	8	0.67	8	0.67	8	0.67	8	0.666667
UNITED ARAB EMIRATES	3	3	1	3	1	2	0.67	2	0.67	2	0.67	3	1	2	0.67	2	0.67	2	0.67	3	1
UNITED KINGDOM	135	94	0.7	105	0.78	59	0.44	51	0.38	41	0.3	81	0.6	99	0.73	89	0.66	95	0.71	122	0.903704
UNITED STATES	401	366	0.91	391	0.98	325	0.81	257	0.64	233	0.58	345	0.86	308	0.77	285	0.71	277	0.69	319	0.795511
URUGUAY	10	7	0.7	7	0.7	5	0.5	1	0.1	4	0.4	7	0.7	4	0.4	4	0.4	4	0.4	4	0.4
VENEZUELA	12	5	0.42	4	0.33	1	0.08	1	0.08	2	0.17	4	0.33	5	0.42	5	0.52	6	0.5	6	0.5
Total	3407	2100	0.62	2447	0.72	1577	0.46	1245	0.37	1249	0.366598	2211	0.65	2013	0.590842	1800	0.528324	1897	0.556795	2448	0.718521

## Sheet: Barriers
CLABSI prevention attitudes: respondents agreeing strongly, or agreeing, with the statement
		"If you cannot measure it, you cannot improve it"		Monitoring of CLABSI related measures stimulates quality improvement		These data can be used against me		CLABSI-related measures in my ICU (if any) are reliable		I am willing to implement, or support, a CLABSI data collection system		My team would support the idea of collecting CLABSI- related data as a tool for improvement		Clinical diagnosis of CLABSI is difficult this makes clinical systems unreliable		There is a difference between a definition of CLABSI for reporting, and a diagnosis of CLABSI for treatment
AFGHANISTAN	4	4	1	4	1	1	0.25	4	1	4	1	4	1	1	0.25	2	0.66
ALGERIA	2	2	1	2	1	0	0	2	1	2	1	1	0.5	1	0.5	2	1
ALBANIA	1	1	1	0	0	0	0	0	0	1	1	1	1	0	0	0	0
ANGOLA	2	2	1	2	1	0	0	2	1	2	1	2	1	0	0	1	0.5
ARGENTINA	37	33	0.97	37	1	7	0.189189	27	0.84	35	0.97	33	0.891892	9	0.243243	26	0.96
ARMENIA	1	1	1	1	1	0	0	1	1	1	1	1	1	0	0	0	0
AUSTRALIA	110	78	0.83	93	0.96	17	0.154545	64	0.77	93	0.98	87	0.790909	31	0.281818	42	0.55
AUSTRIA	10	7	0.78	8	0.88	1	0.1	8	0.88	10	1	4	0.4	3	0.3	5	0.63
BAHRAIN	1	0	0	1	1	0	0	0	0	0	0	0	0	0	0	0	0
BANGLADESH	5	5	1	5	1	0	0	2	0.67	5	1	5	1	3	0.6	0	0
BELARUS	2	1	0.5	2	1	0	0	0	0	2	1	0	0	0	0	2	1
BELGIUM	226	176	0.87	196	0.96	27	0.119469	98	0.56	162	0.87	143	0.632743	52	0.230088	60	0.42
BELIZE	1	1	1	1	1	0	0	1	1	1	1	0	0	0	0	1	1
BOLIVIA	9	9	1	9	1	4	0.444444	5	0.63	9	1	9	1	6	0.666667	6	0.75
BRAZIL	92	77	0.88	88	0.99	16	0.173913	62	0.78	86	0.98	80	0.869565	27	0.293478	41	0.53
BULGARIA	2	2	1	2	1	1	0.5	2	1	2	1	2	1	2	1	1	0.5
CANADA	103	74	0.79	103	1	9	0.0873786	59	0.73	97	0.98	91	0.883495	14	0.135922	30	0.42
CHILE	14	10	0.83	14	1	1	0.0714286	14	1	13	0.98	12	0.857143	6	0.428571	4	0.4
CHINA	379	349	0.97	361	0.99	52	0.137203	284	0.92	343	0.98	338	0.891821	139	0.366755	202	0.76
COLOMBIA	38	31	0.86	38	1	3	0.0789474	27	0.87	38	1	35	0.921053	11	0.289474	13	0.46
COSTA RICA	20	14	0.77	20	1	5	0.25	17	0.89	20	1	19	0.95	6	0.3	8	0.57
CROATIA	2	2	1	2	1	1	0.5	1	0.5	2	1	1	0.5	0	0	0	0
CUBA	9	9	1	9	1	5	0.555556	5	0.83	9	1	9	1	6	0.666667	8	0.89
CZECH REPUBLIC	7	5	0.83	3	0.43	2	0.285714	3	0.43	6	0.86	5	0.714286	5	0.714286	3	0.43
DENMARK	42	24	0.66	34	0.87	1	0.0238095	22	0.71	32	0.91	35	0.833333	10	0.238095	9	0.38
ECUADOR	13	11	0.85	13	1	2	0.153846	7	0.7	12	1	12	0.923077	5	0.384615	7	0.7
EGYPT	3	3	1	3	1	1	0.333333	0	0	2	0.66	0	0	1	0.333333	1	0.33
ESTONIA	1	1	1	1	1	0	0	1	1	1	1	1	1	0	0	0	0
FINLAND	2	2	1	2	1	1	0.5	1	0.5	2	1	2	1	1	0.5	0	0
FRANCE	183	160	0.93	173	0.99	24	0.131148	106	0.7	151	0.94	146	0.797814	47	0.256831	77	0.57
GERMANY	62	36	0.69	56	0.9	17	0.274194	55	0.87	56	0.9	34	0.548387	22	0.354839	23	0.55
GHANA	2	1	0.5	2	1	0	0	1	0.5	2	1	2	1	1	0.5	2	1
GREECE	20	18	0.9	19	0.95	3	0.15	12	0.75	20	1	18	0.9	8	0.4	11	0.69
GUATEMALA	1	0	0	1	1	0	0	0	0	1	1	1	1	0	0	0	0
HONDURAS	3	2	0.67	3	1	1	0.333333	1	0.33	3	1	3	1	1	0.333333	2	0.67
HONG KONG	1	1	1	1	1	1	1	1	1	0	0	1	1	0	0	1	1
HUNGARY	4	4	1	4	1	1	0.25	3	0.75	4	1	4	1	1	0.25	1	0.25
ICELAND	3	2	0.67	3	1	0	0	3	1	2	0.67	3	1	0	0	1	0.33
INDIA	130	122	0.97	128	0.99	59	0.453846	97	0.89	123	0.98	116	0.892308	67	0.515385	77	0.72
INDONESIA	8	8	1	8	1	3	0.375	4	0.8	8	1	8	1	3	0.375	2	0.4
IRAN, ISLAMIC REPUBLIC OF	3	3	1	3	1	0	0	1	0.33	3	1	3	1	3	1	2	0.67
IRELAND	1	1	1	1	1	0	0	0	0	1	1	1	1	0	0	0	0
ISRAEL	9	8	0.89	9	1	4	0.444444	7	0.88	9	1	9	1	3	0.333333	4	0.57
ITALY	82	76	0.97	67	0.82	17	0.207317	21	0.32	77	0.94	63	0.768293	19	0.231707	34	0.55
JAPAN	175	167	0.99	160	0.61	19	0.108571	96	0.75	136	0.96	148	0.845714	33	0.188571	90	0.87
JORDAN	38	38	1	38	1	16	0.421053	27	0.9	38	1	36	0.947368	24	0.631579	23	0.77
KAZAKHSTAN	4	4	1	4	1	1	0.25	1	0.25	3	0.75	1	0.25	2	0.5	1	0.25
KOREA, REPUBLIC OF	1	1	1	1	1	0	0	1	1	1	1	1	1	1	1	0	0
KUWAIT	1	1	1	1	1	1	1	1	1	1	1	0	0	1	1	0	0
LATVIA	1	0	0	1	1	0	0	0	0	1	1	1	1	0	0	0	0
LEBANON	19	17	0.89	19	1	5	0.263158	12	0.8	18	0.95	17	0.894737	9	0.473684	9	0.6
LIBYA	2	2	1	2	1	0	0	0	0	2	1	2	1	1	0.5	1	0.5
LUXEMBOURG	1	1	1	1	1	0	0	1	1	1	1	1	1	1	1	0	0
MACEDONIA	3	3	1	3	1	0	0	2	0.67	3	1	2	0.666667	1	0.333333	1	0.33
MADAGASCAR	1	1	1	1	1	1	1	0	0	1	1	0	0	1	1	0	0
MALAYSIA	2	0	0	1	0.5	0	0	1	0.5	1	0.5	1	0.5	2	1	1	0.5
MEXICO	24	19	0.79	24	1	4	0.166667	18	0.86	24	1	22	0.916667	4	0.166667	6	0.45
MOLDOVA, REPUBLIC OF	1	1	1	1	1	0	0	1	1	1	1	1	1	1	1	0	0
MOROCCO	1	1	1	1	1	0	0	0	0	1	1	1	1	0	0	0	0
NEPAL	2	2	1	2	1	1	0.5	2	1	2	1	2	1	1	0.5	1	0.5
NETHERLANDS	28	24	0.92	24	0.92	2	0.0714286	21	0.8	20	0.83	19	0.678571	4	0.142857	7	0.36
NEW ZEALAND	37	28	0.9	32	0.86	7	0.189189	25	0.96	30	0.86	27	0.72973	7	0.189189	8	0.29
NIGERIA	1	1	1	1	1	1	1	0	0	1	1	1	1	0	0	0	0
NORWAY	28	16	0.66	24	0.92	4	0.142857	8	0.42	25	0.96	18	0.642857	8	0.285714	4	0.31
OMAN	4	4	1	4	1	1	0.25	2	0.5	4	1	4	1	3	0.75	3	0.75
PANAMA	2	2	1	2	1	2	1	1	0.5	2	1	1	0.5	1	0.5	1	0.5
PARAGUAY	3	3	1	3	1	1	0.333333	1	0.33	3	1	3	1	2	0.666667	3	1
PERU	16	14	0.93	16	1	1	0.0625	12	0.92	16	1	16	1	6	0.375	10	0.77
PHILIPPINES	1	1	1	1	1	1	1	1	1	1	1	1	1	0	0	1	1
POLAND	20	16	0.84	18	0.9	6	0.3	9	0.56	15	0.83	10	0.5	1	0.05	4	0.27
PORTUGAL	53	48	0.96	53	1	5	0.0943396	42	0.88	51	0.96	49	0.924528	19	0.358491	12	0.31
PUERTO RICO	2	1	0.5	2	1	1	0.5	2	1	2	1	2	1	2	1	2	1
QATAR	56	54	0.98	56	1	16	0.285714	46	0.94	55	0.99	56	1	21	0.375	24	0.49
ROMANIA	6	6	1	6	1	2	0.333333	3	0.5	6	1	5	0.833333	3	0.5	4	0.8
RUSSIAN FEDERATION	199	120	0.78	148	0.9	68	0.341709	76	0.59	164	0.94	108	0.542714	55	0.276382	98	0.65
SAUDI ARABIA	29	29	1	29	1	10	0.344828	24	0.83	27	0.96	27	0.931034	6	0.206897	13	0.62
SERBIA	1	1	1	1	1	0	0	0	0	1	1	0	0	0	0	1	1
SINGAPORE	5	5	1	5	1	1	0.2	2	0.4	3	0.6	3	0.6	2	0.4	1	0.33
SLOVAKIA	1	1	1	1	1	0	0	1	1	1	1	1	1	0	0	1	1
SLOVENIA	3	3	1	3	1	0	0	3	1	3	1	3	1	1	0.333333	1	0.33
SOUTH AFRICA	18	14	0.93	17	0.99	7	0.388889	9	0.69	18	1	17	0.944444	8	0.444444	5	0.38
SPAIN	207	166	0.89	204	0.99	25	0.120773	156	0.86	161	0.9	158	0.763285	40	0.193237	63	0.43
SRI LANKA	1	1	1	1	1	0	0	0	0	1	1	1	1	1	1	1	1
SUDAN	19	19	1	19	1	5	0.263158	10	0.77	19	1	17	0.894737	4	0.210526	6	0.4
SWEDEN	15	14	0.93	14	0.93	0	0	11	0.73	14	0.93	13	0.866667	9	0.6	6	0.46
SWITZERLAND	120	71	0.66	95	0.88	7	0.0583333	80	0.75	93	0.9	73	0.608333	16	0.133333	24	0.31
SYRIAN, REPUBLIC OF	6	3	0.5	5	0.83	1	0.166667	3	0.5	4	0.67	1	0.166667	1	0.166667	3	0.5
TAHITI	1	0	0	1	1	0	0	0	0	1	1	0	0	1	1	1	1
TAIWAN	3	3	1	3	1	2	0.666667	3	1	3	1	3	1	2	0.666667	3	1
THAILAND	2	2	1	2	1	2	1	2	1	2	1	2	1	2	1	2	1
TOGO	1	1	1	1	1	1	1	0	0	1	1	1	1	0	0	1	1
TUNISIA	2	2	1	2	1	0	0	2	1	2	1	2	1	0	0	0	0
TURKEY	18	15	0.94	17	0.94	8	0.444444	16	0.89	16	0.89	16	0.888889	7	0.388889	9	0.69
UKRAINE	12	8	0.8	8	0.8	7	0.583333	5	0.63	10	0.83	6	0.5	5	0.416667	4	0.33
UNITED ARAB EMIRATES	3	3	1	3	1	0	0	1	0.33	2	0.67	2	0.666667	0	0	2	0.67
UNITED KINGDOM	135	101	0.81	123	0.97	24	0.177778	86	0.77	113	0.96	116	0.859259	45	0.333333	52	0.55
UNITED STATES	401	328	0.89	380	0.99	116	0.289277	315	0.92	377	0.99	372	0.927681	114	0.284289	202	0.63
URUGUAY	10	9	0.9	10	1	2	0.2	7	0.78	9	0.9	10	1	1	0.1	3	0.42
VENEZUELA	12	11	0.99	12	1	3	0.25	7	0.78	12	1	12	1	6	0.5	5	0.42
Total	3407	2782	0.82	3138	0.92	674	0.197828	2186	0.64	2974	0.87	2756	0.808923	999	0.29322	1434	0.42
